# Supplementary material for: Diurnal Variations of Human Circulating Cell-Free Micro-RNA
Source: PLoS One. 2016 Aug 5;11(8):e0160577. doi: 10.1371/journal.pone.0160577 (PMC4975411; doi:10.1371/journal.pone.0160577)
Supplement: S1 Table — Designations (assay name, ID and miRBase name) and sequences are included. Also indicated are excluded miRNAs based on no signal (red background) or too few data (light blue background). For the first panel where data were normalized using both miR-16 and row mean normalization the miRNA in red are those that were significantly rhythmic using the row mean normalized data only while those that are written in green are those that were significantly rhythmic using both normalization methods. (XLSX) [file pone.0160577.s006.xlsx]

## Sheet: 2x48miRs for diurnal variation 
2x 48 TaqMan miRNA assays for plasma miRNA diurnal variation project
1st 48 miRs profile							2nd 48 miRs profile
Assay Name	Assay ID	miRBase ID	Mature miRNA sequence				TaqMan Assay Name	TaqMan Assay ID	miRBase ID	Mature miRNA sequence
hsa-let-7b	002619	hsa-let-7b-5p	UGAGGUAGUAGGUUGUGUGGUU				hsa-miR-1	002222	hsa-miR-1-3p	UGGAAUGUAAAGAAGUAUGUAU
dme-miR-7	000268	hsa-miR-7-5p	UGGAAGACUAGUGAUUUUGUUGU				hsa-miR-9	000583	hsa-miR-9-5p	UCUUUGGUUAUCUAGCUGUAUGA
hsa-miR-15a	000389	hsa-miR-15a-5p	UAGCAGCACAUAAUGGUUUGUG				hsa-miR-10a	000387	hsa-miR-10a-5p	UACCCUGUAGAUCCGAAUUUGUG
hsa-miR-15b-5p	000390	hsa-miR-15b-5p	UAGCAGCACAUCAUGGUUUACA				hsa-miR-10b	002218	hsa-miR-10b-5p	UACCCUGUAGAACCGAAUUUGUG
hsa-miR-16	000391	hsa-miR-16-5p	UAGCAGCACGUAAAUAUUGGCG				hsa-miR-22	000398	hsa-miR-22-3p	AAGCUGCCAGUUGAAGAACUGU
hsa-miR-17-5p	002308	hsa-miR-17-5p	CAAAGUGCUUACAGUGCAGGUAG				hsa-miR-26a	000405	hsa-miR-26a-5p	UUCAAGUAAUCCAGGAUAGGCU
hsa-miR-19a	000395	hsa-miR-19a-3p	UGUGCAAAUCUAUGCAAAACUGA				hsa-miR-27b	000409	hsa-miR-27b-3p	UUCACAGUGGCUAAGUUCUGC
hsa-miR-20a	000580	hsa-miR-20a-5p	UAAAGUGCUUAUAGUGCAGGUAG				hsa-miR-30a-5p	000417	hsa-miR-30a-5p	UGUAAACAUCCUCGACUGGAAG
hsa-miR-21	000397	hsa-miR-21-5p	UAGCUUAUCAGACUGAUGUUGA				hsa-miR-31-5p	002279	hsa-miR-31-5p	AGGCAAGAUGCUGGCAUAGCU
hsa-miR-23a	000399	hsa-miR-23a-3p	AUCACAUUGCCAGGGAUUUCC				hsa-miR-92b*	002343	hsa-miR-92b-5p	AGGGACGGGACGCGGUGCAGUG
hsa-miR-24	000402	hsa-miR-24-3p	UGGCUCAGUUCAGCAGGAACAG				mmu-miR-96	000186	hsa-miR-96-5p	UUUGGCACUAGCACAUUUUUGCU
hsa-miR-27a	000408	hsa-miR-27a-3p	UUCACAGUGGCUAAGUUCCGC				hsa-miR-99a	000435	hsa-miR-99a-5p	AACCCGUAGAUCCGAUCUUGUG
hsa-miR-28-3p	002446	hsa-miR-28-3p	CACUAGAUUGUGAGCUCCUGGA				hsa-miR-103a-3p	000439	hsa-miR-103a-3p	AGCAGCAUUGUACAGGGCUAUGA
hsa-miR-29a	002112	hsa-miR-29a-3p	UAGCACCAUCUGAAAUCGGUUA				hsa-miR-105	002167	hsa-miR-105-5p	UCAAAUGCUCAGACUCCUGUGGU
hsa-miR-29b-3p	000413	hsa-miR-29b-3p	UAGCACCAUUUGAAAUCAGUGUU				hsa-miR-106b	000442	hsa-miR-106b-5p	UAAAGUGCUGACAGUGCAGAU
hsa-miR-34a	000426	hsa-miR-34a-5p	UGGCAGUGUCUUAGCUGGUUGU				hsa-miR-107	000443	hsa-miR-107	AGCAGCAUUGUACAGGGCUAUCA
hsa-miR-92a	000431	hsa-miR-92a-3p	UAUUGCACUUGUCCCGGCCUGU				hsa-miR-122-5p	002245	hsa-miR-122-5p	UGGAGUGUGACAAUGGUGUUUG
hsa-miR-100	000437	hsa-miR-100-5p	AACCCGUAGAUCCGAACUUGUG				mum-mir-124a	001182	hsa-miR-124-3p	UAAGGCACGCGGUGAAUGCC
hsa-miR-106a	002169	hsa-miR-106a-5p	AAAAGUGCUUACAGUGCAGGUAG				hsa-miR-125a-5p	002198	hsa-miR-125a-5p	UCCCUGAGACCCUUUAACCUGUGA
hsa-miR-126	002228	hsa-miR-126-3p	UCGUACCGUGAGUAAUAAUGCG				hsa-miR-125b	000449	hsa-miR-125b-5p	UCCCUGAGACCCUAACUUGUGA
mmu-miR-140	001187	hsa-miR-140-5p	CAGUGGUUUUACCCUAUGGUAG				hsa-miR-127	000452	hsa-miR-127-3p	UCGGAUCCGUCUGAGCUUGGCU
hsa-miR-142-3p	000464	hsa-miR-142-3p	UGUAGUGUUUCCUACUUUAUGGA				hsa-miR-132	000457	hsa-miR-132-3p	UAACAGUCUACAGCCAUGGUCG
hsa-miR-146a	000468	hsa-miR-146a-5p	UGAGAACUGAAUUCCAUGGGUU				hsa-miR-133a	002246	hsa-miR-133a-3p	UUUGGUCCCCUUCAACCAGCUG
hsa-miR-146b	001097	hsa-miR-146b-5p	UGAGAACUGAAUUCCAUAGGCU				bta-miR-139-5p	005364_mat	hsa-miR-139-5p	UCUACAGUGCACGUGUCUCCAGU
hsa-miR-150	000473	hsa-miR-150-5p	UCUCCCAACCCUUGUACCAGUG				hsa-miR-141	000463	hsa-miR-141-3p	UAACACUGUCUGGUAAAGAUGG
hsa-miR-155	002623	hsa-miR-155-5p	UUAAUGCUAAUCGUGAUAGGGGU				hsa-miR-143	002249	hsa-miR-143-3p	UGAGAUGAAGCACUGUAGCUC
hsa-miR-181b	001098	dre-miR-181b-5p	AACAUUCAUUGCUGUCGGUGGG				hsa-miR-147a	000469	hsa-miR-147a	GUGUGUGGAAAUGCUUCUGC
hsa-miR-184	000485	hsa-miR-184	UGGACGGAGAACUGAUAAGGGU				hsa-miR-147b	002262	hsa-miR-147b	GUGUGCGGAAAUGCUUCUGCUA
hsa-miR-191	002299	hsa-miR-191-5p	CAACGGAAUCCCAAAAGCAGCUG				hsa-miR-181a	000480	hsa-miR-181a-5p	AACAUUCAACGCUGUCGGUGAGU
hsa-miR-192-5p	000491	hsa-miR-192-5p	CUGACCUAUGAAUUGACAGCC				hsa-miR-182	002334	hsa-miR-182-5p	UUUGGCAAUGGUAGAACUCACACU
hsa-miR-200a	000502	hsa-miR-200a-3p	UAACACUGUCUGGUAACGAUGU				hsa-miR-183	002269	hsa-miR-183-5p	UAUGGCACUGGUAGAAUUCACU
hsa-miR-200b	002251	hsa-miR-200b-3p	UAAUACUGCCUGGUAAUGAUGA				hsa-miR-199a-3p	002304	hsa-miR-199a/b-3p	ACAGUAGUCUGCACAUUGGUUA
hsa-miR-203	000507	hsa-miR-203a-3p	GUGAAAUGUUUAGGACCACUAG				hsa-miR-206	000510	hsa-miR-206	UGGAAUGUAAGGAAGUGUGUGG
hsa-miR-208a	000511	hsa-miR-208a-3p	AUAAGACGAGCAAAAAGCUUGU				hsa-miR-218	000521	hsa-miR-218-5p	UUGUGCUUGAUCUAACCAUGU
hsa-miR-208b	002290	hsa-miR-208b-3p	AUAAGACGAACAAAAGGUUUGU				hsa-miR-219	000522	hsa-miR-219a-5p	UGAUUGUCCAAACGCAAUUCU
hsa-miR-221	000524	hsa-miR-221-3p	AGCUACAUUGUCUGCUGGGUUUC				hsa-miR-224	002099	hsa-miR-224-5p	CAAGUCACUAGUGGUUCCGUU
hsa-miR-222	002276	hsa-miR-222-3p	AGCUACAUCUGGCUACUGGGU				hsa-miR-335	000546	hsa-miR-335-5p	UCAAGAGCAAUAACGAAAAAUGU
hsa-miR-223	002295	hsa-miR-223-3p	UGUCAGUUUGUCAAAUACCCCA				hsa-miR-346	000553	hsa-miR-346	UGUCUGCCCGCAUGCCUGCCUCU
hsa-miR-342-3p	002260	hsa-miR-342-3p	UCUCACACAGAAAUCGCACCCGU				hsa-miR-363	001271	hsa-miR-363-3p	AAUUGCACGGUAUCCAUCUGUA
hsa-miR-375	000564	hsa-miR-375	UUUGUUCGUUCGGCUCGCGUGA				hsa-miR-369-3p	000557	hsa-miR-369-3p	AAUAAUACAUGGUUGAUCUUU
hsa-miR-383	000573	hsa-miR-383-5p	AGAUCAGAAGGUGAUUGUGGCU				hsa-miR-378	002243	hsa-miR-378a-3p	ACUGGACUUGGAGUCAGAAGG
hsa-miR-409-3p	002332	hsa-miR-409-3p	GAAUGUUGCUCGGUGAACCCCU				mmu-miR-379	001138	hsa-miR-379-5p	UGGUAGACUAUGGAACGUAGG
mmu-miR-451	001141	hsa-miR-451a	AAACCGUUACCAUUACUGAGUU				hsa-miR-483-5p	002338	hsa-miR-483-5p	AAGACGGGAGGAAAGAAGGGAG
hsa-miR-590-5p	001984	hsa-miR-590-5p	GAGCUUAUUCAUAAAAGUGCAG				hsa-miR-498	001044	hsa-miR-498	UUUCAAGCCAGGGGGCGUUUUUC
hsa-miR-638	001582	hsa-miR-638	AGGGAUCGCGGGCGGGUGGCGGCCU				hsa-miR-579	002398	hsa-miR-579-3p	UUCAUUUGGUAUAAACCGCGAUU
hsa-miR-708	002341	hsa-miR-708-5p	AAGGAGCUUACAAUCUAGCUGGG				hsa-miR-659	001514	hsa-miR-659-3p	CUUGGUUCAGGGAGGGUCCCCA
Cel-miR-54	001361	cel-miR-54-3p	UACCCGUAAUCUUCAUAAUCCGAG				Cel-miR-54	001361	cel-miR-54-3p	UACCCGUAAUCUUCAUAAUCCGAG
Cel-miR-238	000248	cel-miR-238-3p	UUUGUACUCCGAUGCCAUUCAGA				Cel-miR-238	000248	cel-miR-238-3p	UUUGUACUCCGAUGCCAUUCAGA
*miRBase IDs are updated with newest miRBase v.21
miRs excluded due to too few data are marked with light blue background
non-detectable miRs are marked with red background
red miRs = significant rhythmicity by row mean normalization
green miRs = significant rhythmicity by both miR-16 and row mean normalization
